# Supplementary material for: Writing in the Air: Contributions of Finger Movement to Cognitive Processing
Source: PLoS One. 2015 Jun 10;10(6):e0128419. doi: 10.1371/journal.pone.0128419 (PMC4489584; doi:10.1371/journal.pone.0128419)
Supplement: S1 File — (XLS) [file pone.0128419.s001.xls]

## Sheet: Ex2
	b1	b1	b1	b1	b1	b1	b1	b1	b1	b1	b1	b1	b1	b1	b1	b1	b1	b1			b2	b2	b2	b2	b2	b2	b2	b2	b2	b2	b2	b2	b2	b2	b2	b2	b2	b2		a1=kusho
	s1	s2	s3	s4	s5	s6	s7	s8	s9	s10	s11	s12	s13	s14	s15	s16	s17	s18			s1	s2	s3	s4	s5	s6	s7	s8	s9	s10	s11	s12	s13	s14	s15	s16	s17	s18		a2=still
a1	2540			2530	2121	5431		1161		1100			730		7700	1990	910			a1			8191		1172		7595				2281	7344				1375		4625		a3=circle
a1							9391	5281			1540	2411					1220			a1	4126		2047								5847									b1=Eye-On-D
a1			3211		5921		2161	3431		50	6711		5870	1032	3150	1910	3100	4920		a1	2876	1453			1438										1297			1094		b2=Eye-On-H
a1			1100	1184				5141	5780	770	1900	1250	600	1063		3341	800	2510		a1	8255		1125	1078		3547	1172	7363	5797	5739		9422	5095	9348	4190			5158
a1	6670						4050	1170	610	1882	6292				1620		1720	4830		a1			10002	1672	4157		984			7140				1157		2593
a1	4860							3810	550				4231	875	6930			540		a1	3125			1828		1751	8831	1268	1063	3516	1644	5518		1547
a1			3344		5931	2210	2801								3671	7260				a1	3344		1032	1189		922	610	2515	8250	5515	2891				1627	1094	1000	656
a1			3730				1870	3360			7020		3951	2407	5261	1710				a1	2721		1111	1140		6486	1234			3532	1203		3082		3359	4062	1031	890
a1					770		1490		1102	1990	7000	4981	3352				2324			a1	4486		2049		1094		3050		9281	4609		1672			2938	1658	922	906
a1	560	920		1860	2250	2120		1160			2710	5623	2531		1950					a1					2422							8678
a1		1600	4952						870						6510	910	6471	900		a1	2562	1172	1110		953	1156	673			2831	1282	875		1018	1500	734	6594	703
a1		860	470		730		1650		6650				2230	1705	920	1910				a1			1266					6828									1625	2828
a1	1400		4670		840	6140	3490		790	1660		7572		3768	6964			460		a1	2906	1797								4750	1266	6704
a1	1800						2660			3381	5850	1130	1851				550			a1	2516	2828	1501		1095	984	1390				875	1281	3453			1500	1048	923
a1	2060				2800		4300		2560	902	1180	870					1540	8305		a1	6876		1657	6875		1250	7351	2047				5969		1953	1032	7316
a1	1120	8906		6331		3460	3961	1420		1240			9721		1330		881			a1	9271	1594		3954	1188	3328				6312				907	3080			875
a1	952			2210		3590	4040	1301		4800		1190	1810	3938	7161					a1	6613			3813	1046		1922				1985	1266		939			1234	6109
a1	2202		5971				1500			4650		4840	8031		2160	690				a1	2454		1454	1438	1141		906	1172			2266		1313		3453	7703	7865
a1		2870	1510		1680			4320			8321	2770			1780			5551		a1	3781		1484		2391	1423	594				1687		2938	6832	2188	3094	4328
a1	1110		5060			2821	1510		850	2370		1240	1061		3532	4241	710			a1	3188	5453	1362	2609	1471	1281	922	969	3157	5094	1250	1688	3890	828	9079	3985
a1	1290								950	1940	1260			1594	2201	2210	1480	4601		a1			1938					1000			3828					4644
a1	5060	1211			1960			1920	2000			2670	6340		2400	720	3240			a1			2000			3750	1266	1188				1737	3799		3112
a2	4061		7690				2772	1100	640					5395	7300	4050	6170			a2	5424	8782						6427			1422		1812		4101			7443
a2			3230		850		1330	1240		3861			590		3570	1892	720			a2							875						6002
a2	3662		890	1090	3013	560	3050		5163		1380	581		4079		3100	4791	5490		a2	5173	3594	3300		1531	4095	5829	3360		4875			2250	3547	5532	2281	4173	8672
a2	2260						3160			1400	2460					1351				a2			1500			4063		4017	2125	2265							2690
a2				7130	930	830	4141	2830	580	2661	1250		3340			640		6781		a2	6969		4082				813	2641	3375	7816		4551	3171	8453	7005	4457		3331
a2						4420	1170			7040	3591	160	7241	8501		2040				a2	5376		3907	2360	2080	3625			9364	9891	1125			1063	4500	1234		1297
a2							2611	5150	680			2130			6562					a2	3594		5536	2658		984	985	9128	2359			7000		5191	6125
a2					950		1130	1021					1330		2450		6650	4880		a2	7723		5958	9251			2923					4906	8359					657
a2	1840	1020			7490			3150			730						730			a2	5908	7332	938	3094		9724	1859		1485	4238	719				8642		3593
a2					891		1310	1730		2050	1740		3370	4250	690			2411		a2	8035	4000	1141				765	1470	5454	4562	891		8926	9813	6156	8692	922
a2			1340				1110	2400						2593			3690			a2	3984			1907	1892	1953	3375	1312	2859	2328		1047	2672	1094	4925	5677	2984
a2	1891				930			1200			6240	940	530			3050		8012		a2	4641	3487	1656	3909		4094	6767	3597	8895				4813	6019	7563
a2	4120						940		420		860		530		360			9250		a2		8187		7424	4922		4171						9081
a2					1010		3510		6131		7761			2312			1260			a2	3989		1422		3754					4473	1234		9516					3078
a2		7801					3730				2391	8070	510	5032		6011				a2			5594	1109		3642	922		1297		1437	891	3267	3828				8895
a2	3872					2400	3121	1660		1320	1150	2451	511	5578			1580	7760		a2			6941	4656			2737	1017	6001					1954	8784	1281
a2	1850		1490				4030				1470		2140		780	1100	5232	3800		a2		6673	1797	3643			1266	7238			10007	2862		4642	6534	4551	4453
a2	1940	3804	5560				1740			8651			3090	1297		9890		1681		a2	3546	1377	1703	1344	4566	1281	798	1078	8911	3922	1235	2533	8628		2238		2891	1219
a2	2380	920				1110			971	7851	1040	2280		4705			5311			a2	3112		1578	3094	2594	970	1594		1531	3175		1391	4954	844	2500	875	5219	703
a2		970	2930	1600	1020		4660		4500	1691			620		3610	860		2642		a2	10007		4891		2016	1047			5484	2925	1062		3203	6145	3469	8814		4424
a2		910	1321			5060	2120		520	1740			950	3876		4951		670		a2	3469	6035	1907	1173	1110	875	750	1234	4578		1218	688	2296	2406	2846	2687	1142	3188
a2		960			1000		9834			1710				1188	820	1000				a2	2424			3752	4050	8689	1094	6222					922	938				5625
a3						1870					900		4410		770	3361	840			a3	6734
a3						350	1000		820	2130		1930	3721		1180	6110	6730	930		a3	10000		1594	1219							968			8521
a3			2460				1380			1470		9151	1770			4760	720	1620		a3	6284		1109				1609		7143						6829			8578
a3		1070					2380									1940		4071		a3	4672		1485	2328	4906	4250	844	5484	3687	9219		6172	3235	953	5642	1658
a3					740	740	2600	8125		1750	4661			3437	2100	1290				a3							672	1407					3269	1953		5235	1500
a3	3970						2010			7801	1450	870	640		1110	1070				a3	4191		1297	4598	1625		703	1125	5047	4359			4970	829	1954		2156
a3			2130	370	820	1320	1660		3080		2850	8082	1130	4109	1950	9531	1240	1230		a3			8612		1156									6486		4001
a3			4431				2560						1270	4719						a3	3406				5343		687	6720		4641		1797		1094
a3		731			8025	990	922		530		3690		570				2350	1430		a3			9159	3222	4782		656	1485	3984	3158	1172	9880	3687	9360	4266	1672	1079
a3	5222					1400	2340		620				590				570			a3	6471		1563			3769	1657			3485	1485			2297	3828		5657
a3		680				1250	2034			7050		2460		1281	1320	2280		4640		a3	8282		1672		1468	5001	875	1906						3906		6265		7692
a3			3080			6770		9767	1870	1630		810				1030		1221		a3	5812	7785	1282		1250	1033		2515	5845	9566			8864		2454	2516
a3	1730				1001		3194	4751	1000	4110			7932		1080	1100				a3	3469		1563		1969	4766	595	4766		3641		2847		8519	1875	7500		844
a3	1290		9120		2560		1151		500				6090	1641	1250		9921			a3	2048			3922	4923	2143	1218				2157	1033	3687	6096	1941		3594	906
a3							2160				370	1310	470	4625	2490					a3		1532	3347	8160	1984		2736	1531		3610				1047		1517
a3		1840		1090	3170	850	1020	1320	1080	4771			4820	4859	9822	1950	6181			a3	5501
a3		830	2330		7091	5410				1200			2150	984						a3	9783	1515	2361		1187		2391	1391	1422	5892	7580	4020		4563	6630		375	672
a3	3400		5124			8150	6020	7604		1520	3180	9392		2812		1790				a3			1563					3734			1438			1297	3890
a3		1070			910			3240	510	4221	3702		970	2377	2072	3581	3030			a3	1938		1407	1203		1375		4125	4536	2971				4219	5438		578	784
a3							1100	1402		3690			1380	1111	2270	6870	1510			a3		7159				5595	5628			4534
a3	3200		4950			8931	5540				500		1691			1560	2060	9770		a3			3001	1985		1125	6472	7019			2000			2907	2486	3609
a3				914		8866	1120	1130		3960				7970	910		3881			a3	5485	2314	1312	5412	1703	2344						7395		1703	7975	4472		782

## Sheet: Ex3-Replication
	a1	a1	a1	a1	a1	a1	a1	a1	a1		a2	a2	a2	a2	a2	a2	a2	a2	a2		a3	a3	a3	a3	a3	a3	a3	a3	a3		a1=kusho
	s1	s2	s3	s4	s5	s6	s7	s8	s9		s1	s2	s3	s4	s5	s6	s7	s8	s9		s1	s2	s3	s4	s5	s6	s7	s8	s9		a2=still
	12552	1703	15015	5719	3548	2110	9813		9379		5266			2611		1156	1486		14627			3641	1906	1297	17220	7222					a3=circle
	6553		6765		14891	7517	10738				4097			4485	4062	1173	27609		7626		1265	9188	4329	19783	1376	15105	1234	5172	3985
		16693	4594		21570	20998	7501	29506	7063		4048	24427	1328	5128	12267	2781	1234		18827		1266	11548	4611	2735	17299	2156		6301	23899
	8954	4875		5923				12579	9517					10454		6203					14720	7223	14002	27611			1797	4438
	12393	8015	8578	22752	16979	641	16643		16208			2203	1391	10469	20256	18938	17476	12521			6817		9829	5375	3062		8500		3719
		1750				13928			1704		20710	547	8627	10516		22705			14676		16850	4393	9110	5115	7469				14704
												2765		11334									6750
	8099	2892				13094	14158	4720	922			14769	4094		469			9422	6080		16564	11564	1812			7158			3250
	10892	12344	4004	12785	3548				8552				19332						8269		2251	1781							6255
	13881			1549			9039		8955						1156		27113		2875			22572		13799					24827
			3266						18176						2127				1002			28456		13993				12673
	2094	1454	20992	1907	5081	1115	2002	3595	1157		1656	2328	1047		1126		1235	1625	1282		1234	7689	1375	1172	1877	1703	8439	21689

## Sheet: Ex3-simultaneous
		b1	b1	b1	b1	b1	b1	b1	b1	b1	b1	b1	b1	b1	b1	b1			b2	b2	b2	b2	b2	b2	b2	b2	b2	b2	b2	b2	b2	b2	b2			b3	b3	b3	b3	b3	b3	b3	b3	b3	b3	b3	b3	b3	b3
		s1	s2	s3	s4	s5	s6	s7	s8	s9	s10	s11	s12	s13	s14	s15			s1	s2	s3	s4	s5	s6	s7	s8	s9	s10	s11	s12	s13	s14	s15			s1	s2	s3	s4	s5	s6	s7	s8	s9	s10	s11	s12	s13	s14
	a1	6380	1980	3015	5850				5360		8230	7550		8310		6410		a1	5550	9010	3760		5880	4100	2750		2860		6731		4601	6180	5210		a1	4051	4600	7700		7040			4500	6450			8310	5031	6952
	a1	3600	1620	5110	7080	8020	3820	3840		2690	2320	8610		4960	2200	2510		a1	3560		3000	6090	7810	4950	6520	8378	8920	6196	2820	9371					a1	1798					3460	1860	3070	8350	9281	1990	4960	7974
	a1	6110		3470				1690	4910	5580	2530	4330			3340	5320		a1	3470		2851					4936	2371		2833	4820					a1		2940		6850		4470		2210	4740	4020	2180		6460	2720
	a1	4320	3730	4640	4110		3650	6550	2790	1060		8990			2380	1220		a1	3080	5100		5790	8330		5050		5386	2430	5401	2830			2772		a1	6656	8940	3640	6800			2448		2630		4501		3880	7430
	a1	4370	3371		6290	5760	5010			7210	2010		3660	4710				a1	4760							3410	4320		5090	5400			3670		a1	8929		3600		4202	2520			2280	5970	7352	4710	4170	3960
	a1		8780	6060	4830		2990	9950		4560	7170	2440		4882	4062			a1	4670		4710	4250		2660		3458	2330	9820	2790	3580		3481			a1		3100		5890		2510			1740		1292	4882	5361	4930
	a1	7170		6770	4770				6970	3380		7880		1710	4340	7270		a1	2260		7000	9300	5760		1470		1860				7531				a1	5057		3910	4300	8190		2897	1870	8140	3840		1710
	a1	3700	3060		6980		6610			1150	2820			5010				a1	5640		8630	5510	3490				5051			3770	5720	6132	4810		a1		4070	4230	5060	7330	7090	4822				5590	5010	5742
	a1		9150	6360		5030		3770	4020	7112		4820	8210		3910	1770		a1	5210	3800		4260	7570	3520		3782	4610		1980	2091		3191			a1				8880	8760	3170				3944	4612		5340	7861
	a1					8820				5360	3400	8680		4671	4970	2771		a1	5470	3840				3430								7370			a1				8790							4110	4671	8381
	a1				6340				4970	2380	6240	7580	2310	1991				a1	7090			5420		3840	2050	8520	4233	6716	4050						a1	2798			4520		5760	3222	2500	5640	6161	3102	1991		3910
	a1					7090			7288	1390		4540	3490	4151	2792	4302		a1	4160		4890		6180				8662			3112		4470	5321		a1	3641	6680	8640					4620	6160			4151	3230
	a1						3390		4460	5050		3660	9481	4462		2790		a1	2060	2580		2300	2280	7110		5874	3310	6650			4980	5220			a1	5145	3020					2260			7300	3070	4462
	a1	5240		4860	7620	9920	9490	4120	6160		5040		2833	3890				a1		6690	7460		3710						3570						a1			3730	4380	6310	7100	2549	4820				3890		4912
	a1	2640	4880	3830	4740		4660		5430	2860	4090		3650	2530	2450			a1	2520		5170	2720				5276		3590			3652	4900			a1	9094	4340	4070	6220		3150	4482	4810	4620			2530
	a1				3960	7830					7090		4900	2861	5710			a1	2400	6080			4100				5991		2990		7460	5930			a1	5143	5760				1980	6526	5240		4760		2861	5692	1840
	a1	9500			5430					2740	2760	3720			5680	3112		a1		5000	4220	7981				4039	1300	4412		2840		3210			a1			6350		5670	4790	4984	2970	4230		2670			1770
	a1	3310			4150	4370				6160	7140	4070	3570					a1			5560		3830	7740	7640	5141		3200	9521	5870	2740	4250			a1		6000	4210		4480	5893	3968	5200	4860				7831	7562
	a1	7650	4490		3570			4520					4590	9254				a1	5210		5160	7840		5430			3300	6311	4161			3760	8281		a1	5290		3680	4750	2950	7320			9050	7914	6590	9254	9822
	a1			5820	2690		5930	8120	6780	6000			3384	2210	3110	6850		a1	4090	6160	5150		4120	4870			8141	3750		3860			4170		a1		6000	4370	6900	6891	3280	3316	9530		2430		2210		4000
	a1	4140		8240			8140	4310	8540	5060			7852	3810	4240	7550		a1		4840	4340			3440	1940	5790		2000	7871		8580	3930			a1			4650	6330	2860	4560	2532	3010	9220	6360		3810	6240
	a1			2870	4090	9070				1512	8551		5371	6611		7282		a1	7380		5300	6030	9720	2110	4680			6062				7770			a1				7330		4960	2536		4230	5351	4500	6611
	a2	3000			2148	5820	4640	1860		5720	5390	4780	7271		5670	2190		a2	4900		1670			4885	4080	8645	3336		8510			2090			a2	2815		3990		5227			5140	5720	4920
	a2	2100	3630	4170			6380		4240	4760	3390			2410				a2	4380		4780	2800				2554	3630		3751				2712		a2	4430	5396			2980		7561	1370	4760	4782	9960	2410
	a2			3810	3440	5190					6450			2110		5310		a2	3040	2860	4530	7380		2550	5397	4694	2910	2900	3573						a2	4965		3780	5390	9270	2490	4752			5820	2901	2110	3980
	a2	6730		6980	2650	5810		6980	7500			2330	5651					a2	3320	5100	3410	3620	5570	5150	6360					6410		3506			a2	3166		3570		2270	2510	5557	4290		3562	6564		5430
	a2		1950		5080		4740	3390	3710			2990	2950	4191				a2					9820			3412	3040				3691				a2	2430	3220	3540	3920	1870	3721	3427	9810		6710	9520	4191	3321
	a2		3220				3080		1850		5140	5420	4410	6331		1820		a2		8340		6530	3800	9150	5140	4792	4630		3681			2050			a2	5033	5030			5080	5560		2230		3962	4420	6331		3696
	a2	4540					3580			3970		6620	6231	8750		2450		a2	2730	3400		4370		8320		2138		7860	3300	3970	9574	6521			a2	3610		4730	6192	6570		3718	1490	3970	2430	7020	8750		5770
	a2	5530		3490	8460	6000		3430	7060	6500		4840	4080			1662		a2	5520	3820	6200			5100	2900	3321	5470				9331	6840			a2			3660			5130		3210	6500		6580
	a2			6780			5040	4780	4260				7661	7260		1930		a2	3240	4910			4260	7030			8990	3160	4270			3351			a2	3950			3760	5910	7770	3115	3132			2390	7260		3990
	a2		2680				2760		7410				4420	3641		2700		a2	2630	3390		2960				4677	6952	7001	6140						a2				5660	7790			2110		7554	1380	3641
	a2	9440		3230	2590				6300	4240	4010		4772	3280	3410	2520		a2	3530		3140	8030	6030	2380	1980	4157	2510			9030	2920	7650	6520		a2			3720				5035		4240	8260		3280
	a2	2440		3270			4160	8590	7430		8280	8950	2940	9200	3630	8321		a2					7630	5810						5193		5331			a2				3170		6790		2480			5861	9200	8161
	a2			4210	2230				4772			3660		2610		6490		a2							5500		3200			4180					a2			3690	3060						3450	2110	2610
	a2			4440	7500	4620						1850	3440	3800		4101		a2		6480		6120	3030	6510	4590			5692				7621	5261		a2	4740		4590	2320			4369				4920	3800	3740
	a2		3200	8540			4930		2460		4050		6984	7200				a2	4880			4220	4220				5320		4800			3091	2290		a2	3391				7150	9260	4980	4640		3590	4561	7200	7752	2391
	a2				2500	6590	5620	9270		4700		3600		4130	7380			a2	2550						7870	4756			3470			7672	4512		a2	4533			5460	7790	1470	4264	9950	4700	6342		4130		8440
	a2		5050	3240	4200	5890		6800	2800				9120	4171	9663	1270		a2	2110	5770	3360				2650		3830		9811		2860	2980			a2	4432		6880		5050	2760	1502				7700	4171		5831
	a2		8010			3520		2820	7180			5180	8631	3391				a2	7570	7090		4020	5420	4430	1620	3753	4921	8070	4161	6690					a2	5146			5110				2190			4581	3391	4461
	a2	5260	4030		1190			5070	4940	3990	4440	4740	5520					a2	4520		9450				2030		8072			6291	6311	4200			a2	9787			4710	3860			2580	3990		3260			5451
	a2	2740	3940							2310	3700	8400	8733	2121	3621	8102		a2	8840	7530	1940						3382	2360	3620	6210		4430	2550		a2	5180			4390	2540	2770	6002	1570	2310		1830	2121	2520
	a2	2490		3140					2750	2800	5034	3900	5410		3650			a2		5740	5540	7620	5662		2910	7224		3000	3880	5991			4982		a2								2910	2800		2731		8930
	a2	7380								3470		8760	7842	4240		3101		a2			6490							2040		8132			3370		a2	7342			6690		2670	4325		3470		2390	4240		5361
	a3	7840	7200		4330	3549	7830		3309	3200			3870	3731		3650		a3	7030				5540	3717	4610		3462	2770	3272	7450					a3			3710	4220			6122	4300	3200			3731
	a3		3220	4420			2930		6299			3730	6371	3570	3190	2470		a3	9340	6630	1320	4310	2160		1970	6680	6552			2520		2720			a3	7945	3670	6560	9710		2270	6162	1690				3570	6030	3950
	a3	5810	8020	5600	3880					4200	5410	1700		1800				a3	2030	4090				4710	4380	3960	5090					6522	2480		a3	1318				4480	5520	7654	2800	4200	4830	1770	1800	4980	8360
	a3	3810	3690	6070	4760				3646				4300	1420		4770		a3	3460				6100		1970	3520	2602	6410					7300		a3			3780	5430	4830	4330		5850			5261	1420		5630
	a3	9260		3980	5310		2810	8620			6910	7110	8421					a3	4280	8370					3080		7780	5140				2332	4170		a3			3940	4450	6170	1460	7889			2790	4460		8731
	a3				3050	4690		7860	5440	3020				6301		2440		a3		3700					2400	9670		4990		5710		4310	3640		a3		9550	5410	2760	2490		2254		3020	5870	3732	6301	3910
	a3	2480		4820	2180				9450	4270	3500		3550			3830		a3	5050			7120		3540	2280			5851				4191			a3	2738		3750	4230	5030	3680		3040	4270	3044	3350		4090
	a3	2990		5110	2930				2600		9410	2750	4230	4350	1571			a3	6330		2470		8610		4004		7721	2674							a3	4150		5400	5040		6730	2017	3990			2560	4350	4230
	a3			3560		7630			6540	3190	3706	9490		2510		3010		a3	1960	2390	8820			4760		8672	4540	3600	8682		4660	1960			a3					4100				3190		3240	2510		2700
	a3	5630				5170	7500	5640	2000	2600		5540	4971	9928				a3	6160			3500				4170	8611		3990	2990		1880	2440		a3							6935	5010	2600		4610	9928	9690	4401
	a3		8120	6620	2310				5240		3370		3131	2461				a3		2570					1370	3190	1650	4500	8441	4200	6520	4900	2930		a3		3640	4010		5420		4395			3520	2430	2461		7242
	a3		2490	5440				7972	5660	3470	3430	5310	7341	2570	2531	9821		a3	3510		6910		4980					6661	7251	6130					a3	5257	8820	3900			6160	9101	6180	3470			2570	4060
	a3			6760	2420				5550			6860	3361	3770				a3	5360	3280	6790		3070						6300	7962					a3	4491		3710	3880				3470				3770	4900
	a3		3240	7430	8530			6260	3930		2600	2070	8281	6380	6250			a3	4580	7330		4110	6090				6392	2742		3200	4261	2370			a3	5273	7520		5030		3650	6939	8370				6380
	a3		9490	6270					3890		4020	2640	4880		8704			a3	4920	5320		4250					5263	5910	5320	5482			7850		a3	5351	8390		6960		4800	2900	3894			3421		5700	9762
	a3			5740	1100			5990		2250	5250		3830			3580		a3		5130	2290	1940		5320	5560		3530			7880	7580	2280			a3	7255		4060			7200	3398	1709	2250					4020
	a3		7250	8590	1910	6680				4440	3832	4660	6945	5610	5090			a3	2230		4880			3020						4390		2550	2290		a3	5294	5740	5770	4500					4440	6130		5610		5890
	a3		8220			3180				5150			3620	9242		4170		a3	8060							4580		2800	5761			2070	3150		a3	3301		3840		5470		3655	9368	5150	3500	2820	9242	4500	6991
	a3	6170		4490			3730		4660		5080	2250			5030			a3	7530				3220		3090	3950	8981			3240					a3	3465			2800		2800	5250	1440						3950
	a3				4060		5660		3070	6030		5810		3470	6374			a3	4880		2050		2920	5800											a3		4660	3900			7790	4182	5030	6030			3470	3680	6160
	a3		2490		3550	3620						5420	3241	2621	6840			a3	7290	5050		3440			7378	4360				8791			1620		a3		5270	3760		3450		3800	7550		2560	5500	2621	7981	2810
	a3	3470		8300	8750				5200	4590	7120	9470	2840			5801		a3	3800				4070	9890		6780	9222		3240	9231	3892	4680			a3	3844	6690	3680	6380			6788		4590				5590	3012
[truncated: 2 more columns]

## Sheet: Ex4
	b1	b1	b1	b1	b1	b1	b1	b1	b1	b1	b1	b1	b1	b1	b1	b1	b1	b1			b2	b2	b2	b2	b2	b2	b2	b2	b2	b2	b2	b2	b2	b2	b2	b2	b2	b2		a1=kusho
	s1	s2	s3	s4	s5	s6	s7	s8	s9	s10	s11	s12	s13	s14	s15	s16	s17	s18			s1	s2	s3	s4	s5	s6	s7	s8	s9	s10	s11	s12	s13	s14	s15	s16	s17	s18		a2=still
a1	4176		0	3782	3611	3141	5564	5689	4533	4691	6500	4063	5719	4984	4110	3579	4922	4437		a1	5438	5926	3281	3719	4937	4456	4657			8674	3425	4753	3798	4671	3890	6032	3923			a3=circl
a1	4219	2593	4172		3234	2751	3345	2938	3219	3454	5609	4422	5440	2829	4157	3585	5047	4407		a1	4064		3000	3721	2813	3157	4391	4500	3501	4423	2940	4265	3437	4433	4412	5406	3516			b1=y-On-D
a1	6172	6037		5594	4971	4515	10000	5454	5477	6567	7176	9178	8391	5564	6972	5828	4000	5969		a1	7219	5661	4687	5455	5297	5640	5986	6360	6610	7208	3393	5985	3578	6301			4520	6818		b2=y-On-H
a1	3862	6052	4468	3406	3016	4360	3891	4862	4143	4063	5111	5062	5519	3437	4815	4548	4143	3798		a1	4144	4406	3409	3813		4016	5001	3968	3859		2579	4754	3267	4660	3532			3954
a1		4375	5986	4814	4704	3641	4937	6140		6598		7300	5974	5720	6787	5283	4140	5287		a1	6266		4943	6189		5329	5735		7128			5814	5141	5125	5162		4722
a1	5454	4235	5313		4266	4015	8126		4813	6268	7282	6125	7221	4816				5222		a1	5958	5098	4375	5910	5313	4750	5548		6971	7881	3422		4188	5991	4641	6578	4922
a1			6161	4423	3923	3062		6938	4219	5125		5109	8407	5625	6251	4549				a1	5891		4439		3719		4052	5536	4673	8595			3345				4423	6750
a1					6206	5611		7971		7689	8701	6926					3047	6564		a1	6391				6772		9907			9809	6251	6832	5500		6832
a1	4406	3609	4595	3312	3784	3111	7141	4359	4001		5532	3080	5392	3316	4454	3438	4875	4254		a1	4172	3141	3281			4313	3578	6234	4500	8035	3191	4518	3766	4359	5063	5143	4125	4391
a1	3721	3266	4706			2813	3484		3531		5204	3392	5719			4861	5954	3547		a1	6266	3895		4297			4704		4160	6656		4594	3094		4438			4641
a1	10002	6226		7064	6094	4989	8736		8812	8628						7126	3063	7564		a1	7802		6641				7517		10000	8437	4547	7630	5222	7485			5519
a1	5781	4079			5036	3738	5140	6908	5940	7049	6547	5516	5282	5422	5734	5063	6485	5642		a1	5547	5424	4488	5093	4266	4844	5063		5035	6266	3562	5531	4738	5676				7376
a1	4863	1766		3440	3438	3048	3531	3578	3706	3798	5220	2641	4844	4360	4675	3861	7720	3750		a1	4438	4047	3765	3438	3533	3343	3690	6531	4188	6878	2828	4953	3892	4816			3189	4423
a1	6580	5563			5265	4313	6533		6250	6703	8267	5942	8204	6073	7628	4984		6110		a1	7051	6236	5349		4989		7125		6807	8505	4089		4234		7734	8802	5895	6565
a1	5828	3437	5298	4502	3736	3344		7042	4204	4109	6782	5859	8360		5363	5407		7538		a1	5645	5110	5094	6704	4109		4423		6127	8660	3175	5406	4188			7251	4004	8047
a1	4376	3453	5128	3640	3720	3079	4741	3797	3391	4491	6250	5222	6738	4750		4219	3518	4267		a1			3593	3906	4156	3845	3641		4797	5094	2656	5016	3798		4332	6484	3173	5890
a1	3736	2625	3782	3845	3673	2969	3750	5814	3609	4234	5829		8052		5126	4157	4157	3938		a1	4672	4000	3172	3328	3563	3362	4720		3813	5408		4109	3330	7813	4376	5141	3315	3562
a1	5171	4500	5644	4534	4359	3266	7626	6189	4642	6403	7704		6407		5235	4640	8409	5348		a1	5094	6629	4640	4297	5219	4956	4892		5504		4239	4582	3672	5706	4832		4519
a1					6252	4766	9314	5218	6877	7157		5984	7113	7251	7453		3359	7034		a1	8298		5971	6771	7656	7471	6266		8615	8235	4238		4751		5112		5078	8236
a1	4487	4015	5078	3438	3221	3251	4255	4470	3833	3329	5768	2859	5611	4456	4344	3437	4364	4547		a1	5409	3704	3579	4250	3782	3188	3493	4051	3519	5256	3578	5333	3549		4238		4080	5705
a1	6016			4891	4736	4282	6206	9034		5329	7050	3781	6284		5672	4500	4125	5348		a1	5516		4985		4594				5722	6050		5767	4332				5261
a1		3031	4286	3768	2863	3300	4406	4049		3281			4673		4531	3783	5502	4023		a1	3813		3169	5192		3562	4095	4726		9532	2767	4051	2297	4688	5000	3846	2719
a2		3283	5361	4177	4893		4875	4911	3972	6172	5860		5362	4299	5235	5126	5913	4375		a2	6240	5141	4515	4471	3956	4814	6720	3517	4594	4659	3875	6547	3455		6788	7392	3642
a2		3109	4299	3378	3859	6488	6172	4047		4239	5719	3720	4127	3704	6813		4781	3409		a2	4865	5062	3766		4907	4562	4000	3114	3394	3548	3097	6266	2562		3472		3000	3198
a2			6329	5019	4048	4048	5080	4985		5318	8679		5111	3626	6423	5392		4456		a2	5049	5328	4657	3625		4674	5344				3566	6203	3203		8535	6033	3469	4455
a2	5578	4688	6333	4534	5161	6094		4923		5639	9141	4032	5219	4689	7098	5547	4189	4707		a2	5829	6850	6595	6223	4453	8426	6391		5750	6115	4453	5796	4109			6081	4109	4391
a2	6315	4422	7877	4313	5804		6424	3469	4925	4563	8205	4536		5782	5269	5799	4765	5078		a2	6734	6721	5593		4783	7019	4300	4266	4939	6486	3753	6527	5082		5629	7938	4284	4879
a2	7342	3391	6391	4501	5189	7051	4594	4985	5174	5647	7815		7456	4313		6939	4800			a2	6144	5145	5454	4188	5798	7736	5767	4379	4453	5954	3703	6406	3562		5531	8579	3515	5285
a2		4719		4640	6032	5001	6881	5343	4844	5331	6735	5861	5118	4438	4564	5688	4562	4629		a2	7565	6219	5472	4781		5893			5031	5767	3531		3157				3656	4391
a2		3375	5657	4534	4422	6520	4095	5970		4408	7568	5688	4438	4377	4677	5265	4594	4156		a2	7454	8156	5223	3642	5314	4765	6346	4331	5862	5344	4423	6985	3125	5468	3361		3579	4266
a2	4939	3579	5616	4582	4392	3407	5552	4453	4360	3781	5941	4016	3953	5472	8474	4875	4250	4265		a2	6441	4735	4563	4566	3738	3640	5093	3172	4047		3205		3128	5047	3360		3625	3437
a2				5736			10003	6205	5313	7094	9256	8006	7083	7517			5193	7970		a2				6891	7501				7673	9347							4783	7007
a2		3422	4846	4207	5500	4973	5346	5984	3937	4844	5625	4221	4674	5142		5078	3219	4328		a2	7251	5047		4765	4298	4781	5657	4284		5000	3891	6939	3598		5579		3705	4331
a2		3000	6000	4674	4876	6142	5176	5454		5454	6781	4785	9704	6156	6644	4580	4719	4347		a2	6251	5660	5563	4533	6173		5000		4691	4615	3672		3346	6561	6656	5890	3688	4734
a2		2938	4672	3595	4473	5109	4426			5298	5487		4281	4656	6531	4640	6267	3612		a2	6016	4828	5360	3783	6281	4752	4829	4286	4172	4892	3813	6360	3266	5438	9006	6208	3437	3453
a2		8015	5078	4141		5751	5110	4828	3454	4328	7223	8969		5033	6689		3359			a2		5298		4359	3765	4641	6578	4301	4719	4441	3923	5297	3345	6224	7461	5957	5909	4161
a2		2609			3735		3064		3313	3127	6453		3095	3518	5659		4910	3375		a2	3375	4455	3734	3250	3189	4643	4251			4000	3250	4141	3563		6656	5111	3360	3422
a2	5552	2783	4439	4531	4907	3469	4799			4516		3641	4282	4204	4722		5985	3688		a2	5547	6739	5049	3832	4424	7001	5111	5005	6206	7096	3299	5454	2250	10000		6719	3188	3705
a2		3987	5205	4550	5039	6798	6569	4969	4409	5437	8599	4672	5485	4828	3971	4578	5626	5188		a2	7190	6485	6300	4641	4410	7708	6363	5219		6095	3750	6583	3859		5298			4738
a2		5360		5860	5658	7815	7314	5175	5050	5922			6004	6096			6458	5751		a2	7345	6391	5750	5844			8960	5424	6282	5612	4266	7393	3906		7018			5876
a2		4953	6500	5187	6062	5719	5191	4126		6142	9720	4500		4782	7236			5439		a2	5722	7034	7047		5504	7969	5657	6235		5954	3909		3314	7377	6113		4735	5157
a2	7510	4503	6500	4971	4922	8564	6473	5439	4769	7737	8705	6610	6193				4752	6192		a2	7737	7036	5895	4657	5359	6362			5192	7614	3781	6648	4578	8381	8802	8190	4125	5142
a2		6818			6813		6813	4909		6860		6564	6846	6504	6391	7283				a2	9116	9194	7579		6594				7676	7037	4485	7611	4093					5990
a2		2641	4671	3455	4114	4187	4001	4051	3616	4364	4251	6253	5267	3610		4173		3440		a2	5693		4142	3720	3456	5426		3641	3939	4734	3175	5220	3453	6173	5843	4299	3250	3203
a3	2987	2297	3470	3344	2656	4844	3469	3765		2735	4266	3282	4250	3735	4094	2594	4395	4312		a3	2688	3813	4725	4375	2766	3362	3891	4423		3765	3140	3156	3656	3425	2641	2923		2797
a3		5923		6300	4703	6378			5765	6406	9942	7161		6407			2705			a3	5688		9250	8724	5849	7284	7519		7064	6817		5939			7911	5860		5926
a3	5939				3740	4973	7625	8283	4329	5250	7519	4235	7344	5172	6765	4552				a3	4313	6081	7126	6313	4562		6241	5828	5469	9344		5298	5175		4331			4251
a3	3172	2187	4098	5109	2547	3690	3734	3875	2984	3219	5312	4172	5031	3234		3049	5739	6410		a3	3250	3406	6269	5095	3219	4923	5173		3564	4125	3734	4453	3597	4724	3234	4438	2953	2907
a3	5501	3612			4049		9534		5284	5439		5267		5453		4313	3828	7391		a3	5281	7016		6922	4487		5464		6501	5891		5422	6317		4802	4828		4782
a3			6453		5380	5173	9484	7050	5875	5595				6564			4314			a3	7375		9710	6953		6173	7318	7658	7016	7645	5891	5687	3501	5390	4751	7563	4625
a3	5410	4177	6894	5456	4783	5891				4867	7112	6862	7000	5662	5687	4144	6845			a3	4265	6239	7656		5142	5032	6251	6579	5768	6156	4829	5267	5172	6563	3875	5532		4782
a3	4203	2937	7518		3375	3876	3984	3719	3766	5485	5657	8084	8210	3797	6691	3861	4578			a3	3359	5267	8158	5828	3500	4625	6596		3597	4596	3672	4250	5298	4657	3672	4969		4062
a3	4955	2797	6095	3407	2657	3360	4019	4406	3140	3706		3625	4017	3579	3701	4719	5048	4109		a3	3282	4563	4875	4470		5062	3204		5285	4876	3860		4393		4721	8036
a3	3734	2812	5219	5816	3219	4237	5642	5815	3580	3797	8268	5502	6096	4031	7166	3582				a3	4219	6223	6922	4375	3407		4345		4235	4829	4266	5125	3406	5281	3390	3750		4282
a3	7364	4454		7641	4969	5594		7063	5189	4937	9412			5393	7456	4672		10007		a3	6317	7786		5829	5376	7496			7048	6863		5564	9158	6485		6220		5704
a3	7453	3735			5268	7393	7895		5235	6001	9961	6580		7391		5785	5344	8345		a3				6566	5703		6064			7968					4987	6403		6578
a3	5578			5203	4161	4127	9521			5095	7001	6720	7034	5689		4829	4812	6784		a3	6240		6645	6016	4345	5612	5437		5267	5611		5141	7736		3644	4908		4908
a3		3781		4281	7516	4484			4064	4799	6187	4797		5219	5812	3924	5172	6174		a3	4484	5453	7890	5784	4625		5457		4329		6069	5766	5735	5691	4443			4880
a3	5500	4000		5642	4581	4954	7532	5204	4547	5049	6940		7986	5611	8876	4751	4812	7547		a3	6596	5394	6846	6487	5141	6237	6707	8879	7113	5813		5031	5640		3940		7844	4517
a3	5985				5409	5829	6563	5205			9110	5829		6566		5594		7767		a3	7345		9267	5813	5879	7709	5767		9579	6160				8116	7678	6175	5719	6679
a3		3298	5219	4359	3625	4016	4782	3456	4456	4486	6718	5703	7425	4815	4814	4797	4407			a3	4599	4376	7423	4953	4674	5969	5281		5379		3750	4906	4658		3674	6849	4208
a3	4970	3953		5970	4364	4625	7031	4064		4453	7771	5767		5000	6734	4267		6234		a3	5359	6035	6329		4844	5704	5954	6487	6050	4814		6052	4704	5549	4578			4283
a3	4986	3735	10001	5391	4145	5580		7877		5313	7437	5578	7110	5610	6735	4516	3315	7437		a3	4861		7157	6094	4594	6984	5860	6409	5800	5269	5119	5235	4094		4266	5565		4864
a3	5985	3546		5625	4129	4314	6474	5710	4563	4735	7377		9536		6409	4359	4957			a3	5775	7829	8207	5989	4641		7066		6023	6141	4968	5812	4953	5252	4422	4859	5266	6037
a3	5531	3563						7737	4469					5423			4129			a3	5375		9864		4547		7069		6440	6696	5167		5625			4672	5267	5441
a3	5422	4469	6672		4031	5869	8328	3518	4487	4643		4047	5985	6031	3986	4190	3767	6158		a3	4641		7814	4581	4672	5562	3281	7703	5220	5940			3407	6127	3626	4565		4865
